# Supplementary material for: The Toxicology of Native Fucosylated Glycosaminoglycans and the Safety of Their Depolymerized Products as Anticoagulants
Source: Mar Drugs. 2021 Aug 27;19(9):487. doi: 10.3390/md19090487 (PMC8467514; doi:10.3390/md19090487)
Supplement: Supplementary file 1 [file marinedrugs-19-00487-s001.zip]

Archive with 1 entries (1 files):
- marinedrugs-1343035-supplementary.pdf
